# Supplementary material for: Sustained degradation of hyaluronic acid using an in situ forming implant
Source: PNAS Nexus. 2022 Sep 17;1(4):pgac193. doi: 10.1093/pnasnexus/pgac193 (PMC9802073; doi:10.1093/pnasnexus/pgac193)
Supplement: pgac193_Supplemental_Files [file pgac193_supplemental_files.zip]

Archive with 2 entries (2 files):
- PNASNEXUS-PNASNEXUS-2022-00659-s01.docx
- PNASNEXUS-PNASNEXUS-2022-00659-s02.docx
